# Supplementary material for: Treatment of Simple Fractures of Distal Aspect of Radius and Ulna in Miniature- and Toy-Breed Dogs with Locking Plate in a Non-Rigid Configuration: An Observational Study of 10 Cases
Source: Animals (Basel). 2026 Jul 12;16(14):2162. doi: 10.3390/ani16142162 (PMC13405760; doi:10.3390/ani16142162)
Supplement: Supplementary file 1 [file animals-16-02162-s001.zip]

Archive with 9 entries (9 files):
- Case 1.jpg
- Case 10.jpg
- Case 2.jpg
- Case 3.jpg
- Case 5.jpg
- Case 6.jpg
- Case 8.jpg
- case 9.jpg
- Table S1.pdf
